# Supplementary material for: Effect of Soluble Factors Released from Porcine Freeze-Dried Lung Tissue (FDLT) on Modulation of Cell Growth and EMT Signature in Non-Small Cell Lung Cancer (NSCLC)—A Preliminary In Vitro Study
Source: Int J Mol Sci. 2025 Dec 4;26(23):11743. doi: 10.3390/ijms262311743 (PMC12692275; doi:10.3390/ijms262311743)
Supplement: Supplementary file 1 [file ijms-26-11743-s001.zip]

Archive with 1 entries (1 files):
- ijms-3945277-supplementary.pdf
